# Supplementary material for: Effects of air temperature, photoperiod, and soil moisture on leaf senescence and dormancy depth in four subtropical tree species
Source: For Res (Fayettev). 2025 Apr 9;5:e007. doi: 10.48130/forres-0025-0007 (PMC12141830; doi:10.48130/forres-0025-0007)
Supplement: Supplementary file 1 — Supplementary data to this article can be found online. [file forres-0025-0007-Supplementary.zip]

Archive with 8 entries (8 files):
- 10.48130_forres-0025-0007-Suppl-FigureS2.pdf
- 10.48130_forres-0025-0007-Suppl-FigureS3.pdf
- 10.48130_forres-0025-0007-Suppl-TableS1.pdf
- 10.48130_forres-0025-0007-Suppl-TableS2.pdf
- 10.48130_forres-0025-0007-Suppl-TableS3.pdf
- 10.48130_forres-0025-0007-Suppl-TableS4.pdf
- 10.48130_forres-0025-0007-Suppl-TableS5.pdf
- 10.48130_forres-0025-0007-Suppl-FigureS1.pdf
